# Supplementary material for: Efficacy and safety of thrombopoietin receptor agonists in solid tumors with chemotherapy-induced thrombocytopenia: a meta-analysis
Source: BMC Pharmacol Toxicol. 2023 Dec 1;24:71. doi: 10.1186/s40360-023-00707-5 (PMC10693054; doi:10.1186/s40360-023-00707-5)
Supplement: Supplementary file 1 — Supplementary Material 1 [file 40360_2023_707_MOESM1_ESM.xlsx]

## Sheet: 工作表1
This file provides detailed information on all study outcomes.
Author and Years	Interventions	Ages	Gender	Cases	Bleeding	Platelet transfusion	AEs	Serious AEs	Patelet response	Value of platelet elevation from the nadir	Nadir platelet count during chemotherapy	Day 1 prechemotherapy mean platelet count	Platelet count>400×109/L	Grade 3 or 4 thrombocytopenia	Thrombosis	Mortality	Chemotherapy dose reduction or delays
Kellum（2010）	Eltrombopag 50mg	58.5（35-75）	M(52%)F(48%)	44	0.09	not given	0.86	not given	not given	not given	not given	376.1* 109/L	0.05	not given	0.05	0.02	not given
	Eltrombopag 75mg	59(33-75)	M(36%)F(64%)	44	0.02	not given	0.86	not given	not given	not given	not given	397.8* 109/L	0.09	not given	0.05	0.07	not given
	Eltrombopag 100mg	58(34-81)	M(52%)F(48%)	46	0.07	not given	0.91	not given	not given	not given	not given	447.9* 109/L	0.13	not given	0.13	0.07	not given
	Placebo	58（23-73）	M(35%)F(65%)	46	0.09	not given	0.85	not given	not given	not given	not given	291.5* 109/L	0.07	not given	0.07	0.07	not given
Winer (2015)	Eltrombopag 100mg	55.0（34-74）	M(47%)F(53%)	19	not given	not given	1	0.368	not given	not given	129* 109/L	not given	0.895	0.316	0.158	0.579	0.31
	Placebo	61.0（31-81）	M(43%)F(57%)	7	not given	not given	0.857	0.286	not given	not given	104.5* 109/L	not given	0.571	0.714	0	0.429	0.54
Winer (2017)	Eltrombopag 100mg	67.0（36-82）	M(55.8%)F(44.2%)	52	0.058	0.154	0.923	0.308	not given	not given	not given	246.20* 109/L	not given	0.54	0.096	not given	0.686
	Placebo	66.0（44-83）	M(43.5%)F(56.5%)	23	0.261	0.13	1	0.522	not given	not given	not given	193.34* 109/L	not given	0.7	0.087	not given	0.87
Al-Samkari （2022）	Avatrombopag 60mg	61	M(48%)F(52%)	82	0.06	0.098	0.87	18%%	not given	51.5* 109/L	not given	78* 109/L	0.195	0.195	0.02	0.012	0.243
	Placebo	60.8	M(45%)F(55%)	40	0.08	0.075	0.9	20%%	not given	29.1* 109/L	not given	93.5* 109/L	0.075	0.36	0.03	0	0.222
Mantha（2019）	Romiplostim	50（30-76）	M(30%)F(70%)	15	not given	0	not given	not given	0.93	78* 109/L	not given	not given	not given	not given	not given	not given	not given
	Observation group	67（46-77）	M(75%)F(25%)	8	not given	0.25	not given	not given	0.125	1* 109/L	not given	not given	not given	not given	not given	not given	not given
Natale R (2009)	Romiplostim 250 µg	63.8 (10.8)	M75%F(25%)	16	not given	26.67	1	0.4375	not given	not given	not given	not given	not given	0.4667	not given	not given	0.2667
	Romiplostim 500 µg	62.5 (7.7)	M66.7%F(33.3%)	18	not given	0.0555	1	0.2778	not given	not given	not given	not given	not given	0.3889	not given	not given	0.2222
	Romiplostim 750 µg	65.4 (8.2)	M88.2%F(11.8%)	17	not given	0.0625	0.875	0.3125	not given	not given	not given	not given	not given	0.4375	not given	not given	0.3125
	Placebo	59.8 (6.6)	M50%F(50%)	12	not given	0.0833	1	0.0833	not given	not given	not given	not given	not given	0.4167	not given	not given	0.1667
